# Supplementary material for: The President’s Malaria Initiative contributed to reducing malaria burden in sub-Saharan Africa between 2004 and 2014: Evidence from generalized estimating equation analysis
Source: PLoS One. 2019 May 24;14(5):e0217103. doi: 10.1371/journal.pone.0217103 (PMC6534374; doi:10.1371/journal.pone.0217103)
Supplement: S1 Table — (XLS) [file pone.0217103.s001.xls]

## Sheet: Intervention_ACT
Country	Gaul_Code	2004	2005	2006	2007	2008	2009	2010	2011	2012	2013	2014
Angola	8	0.0027	0.0069	0.016	0.176	0.365	0.4281	0.2789	0.217	0.2012	0.1509	0.1851
Benin	29	0.0017	0.0032	0.004	0.0235	0.0553	0.1364	0.126	0.123	0.1433	0.1561	0.195
Burkina Faso	42	0	0.0005	0.001	0.0023	0.0138	0.0296	0.087	0.0509	0.0489	0.0478	0.013
Burundi	43	0.0107	0.031	0.0206	0.0414	0.0198	0.0404	0.12	0.0937	0.175	0.3562	0.1122
Cameroon	45	0.0072	0.0337	0.026	0.0472	0.0441	0.0418	0.0405	0.061	0.0508	0.0462	0.0725
Chad	50	0.0021	0.0041	0.0064	0.0083	0.0096	0.0101	0.01	0.0065	0.0098	0.0135	0.013
Congo	59	0.0318	0.0532	0.0707	0.0849	0.0971	0.108	0.1215	0.142	0.1633	0.1579	0.1567
Côte d'Ivoire	66	0.003	0.0059	0.01	0.0103	0.0145	0.0178	0.0223	0.03	0.0294	0.0289	0.0324
Democratic Republic of the Congo	68	0.0018	0.0035	0.0048	0.006	0.0065	0.0188	0.017	0.0646	0.0629	0.056	0.1653
Ethiopia	79	0.0075	0.0231	0.0496	0.045	0.0938	0.1092	0.1297	0.096	0.1423	0.1414	0.0734
Gabon	89	0.005	0.0211	0.0808	0.1263	0.0919	0.0483	0.0015	0.1128	0.088	0.0683	0.0478
Gambia	90	0	0.001	0.0376	0.1085	0.215	0.356	0.194	0.2578	0.2099	0.1931	0.208
Ghana	94	0.0061	0.016	0.044	0.0303	0.215	0.0556	0.069	0.182	0.0342	0.0824	0.1497
Guinea	106	0.0027	0.0065	0.0122	0.0186	0.0259	0.0348	0.0121	0.0138	0.014	0.0226	0.0333
Kenya	133	0.0019	0.0041	0.0272	0.066	0.078	0.1242	0.18	0.1429	0.0963	0.0437	0.0698
Liberia	144	0.0025	0.0097	0.032	0.089	0.2112	0.299	0.397	0.239	0.1653	0.0648	0.4167
Madagascar	150	0.0025	0.0048	0.007	0.008	0.01	0.0207	0.0288	0.038	0.09	0.061	0.1079
Malawi	152	0.011	0.0269	0.0538	0.0898	0.1382	0.2082	0.352	0.3304	0.296	0.345	0.3586
Mali	155	0.0207	0.0412	0.0692	0.1071	0.1705	0.0639	0.078	0.0841	0.043	0.0303	0.0234
Mozambique	170	0.003	0.0091	0.0222	0.051	0.0492	0.0809	0.1166	0.179	0.0777	0.269	0.1201
Namibia	172	0.0057	0.0122	0.024	0.0516	0.0785	0.063	0.0659	0.0723	0.0472	0.0644	0.0424
Niger	181	0.011	0.0194	0.0266	0.0447	0.0494	0.0491	0.0711	0.114	0.153	0.3199	0.1386
Nigeria	182	0.0032	0.0047	0.0137	0.024	0.024	0.0386	0.059	0.048	0.0433	0.06	0.0629
Rwanda	205	0.0092	0.0183	0.0324	0.049	0.0769	0.0916	0.105	0.0852	0.1117	0.11	0.0993
Senegal	217	0.0126	0.0252	0.0448	0.0528	0.046	0.0318	0.034	0.0216	0.013	0.0158	0.0062
Sierra Leone	221	0.0027	0.012	0.1121	0.0187	0.064	0.1538	0.192	0.2141	0.2714	0.372	0.3373
Swaziland	235	0.0011	0.0023	0.0036	0.0046	0.005	0.0045	0.003	0.0026	0.0022	0.0025	0.0021
Togo	243	0.0032	0.0071	0.014	0.0321	0.0529	0.0813	0.095	0.0906	0.0822	0.0723	0.1339
Uganda	253	0.0018	0.0108	0.03	0.1796	0.0746	0.23	0.3357	0.442	0.5089	0.5049	0.252
United Republic of Tanzania	257	0.015	0.0364	0.0946	0.213	0.3583	0.1525	0.368	0.329	0.168	0.3948	0.4894
Zambia	270	0.0287	0.0458	0.096	0.111	0.127	0.1974	0.259	0.4546	0.316	0.497	0.2819
Zimbabwe	271	0.0002	0.0018	0.0045	0.0073	0.0097	0.0109	0.011	0.0278	0.0106	0.0043	0.0246
