# Supplementary material for: The President’s Malaria Initiative contributed to reducing malaria burden in sub-Saharan Africa between 2004 and 2014: Evidence from generalized estimating equation analysis
Source: PLoS One. 2019 May 24;14(5):e0217103. doi: 10.1371/journal.pone.0217103 (PMC6534374; doi:10.1371/journal.pone.0217103)
Supplement: S2 Table — (XLS) [file pone.0217103.s002.xls]

## Sheet: Intervention_IRS
Country	Gaul_Code	2004	2005	2006	2007	2008	2009	2010	2011	2012	2013	2014
Angola	8	0	0.0355277	0.0454106	0.0344769	0.0405404	0.0255846	0.0331662	0.0340416	0.032341	0.0194496	0.0286107
Benin	29	0	0	0	0	0.057971	0.0552899	0.0667138	0.0434394	0.068884	0.067059	0.0597941
Burkina Faso	42	0	0	0	0	0	0	0.00728751	0.00730023	0.0070277	0	0.00477598
Burundi	43	0	0.0791076	0	0	0	0.000550025	0.0355407	0.0302185	0.00772981	0	0.0126494
Cameroon	45	0	0	0	0	0	0	0	0	0	0	0
Chad	50	0	0	0	0	0	0	0	0	0	0	0
Congo	59	0	0	0	0	0	0	0	0	0	0	0
Côte d'Ivoire	66	0	0	0	0	0	0	0	0	0	0	0
Democratic Republic of the Congo	68	0	0	0	0	0.00140881	0.00155463	0.00157556	0.00174902	0.0015729	0.000534298	0.00128541
Ethiopia	79	0.0851715	0.0766644	0.114077	0.0983864	0.509462	0.499088	0.463136	0.348316	0.0930711	0.367122	0.269503
Gabon	89	0	0	0	0	0	0	0	0	0	0	0
Gambia	90	0	0	0	0	0	0.515569	0.236979	0.443042	0.2779	0.445012	0.388651
Ghana	94	0	0	0.00908993	0.0106286	0.0259858	0.0298148	0.0349241	0.0372278	0.0832042	0.112963	0.0777983
Guinea	106	0	0	0	0.00473421	0.00329157	0.00350369	0.00325533	0	0	0	0
Kenya	133	0.0113275	0.0170925	0.0196819	0.120518	0.103865	0.0485788	0.0478195	0.057357	0.0742434	0	0.0438668
Liberia	144	0	0	0	0	0	0.0416837	0.105741	0.203336	0.227417	0.0850053	0.171919
Madagascar	150	0.0273253	0.0223699	0.0663978	0.0640824	0.329404	0.348814	0.46517	0.461841	0.0716406	0.0688881	0.20079
Malawi	152	0	0	0	0.00712375	0.00698449	0.0198598	0.135827	0.0208484	0.117853	0	0.046234
Mali	155	0	0	0	0.0319009	0.0309041	0.0284793	0.0315177	0.0483353	0.0509368	0.0538928	0.051055
Mozambique	170	0	0	0	0.290748	0.286741	0.362008	0.312649	0.346199	0.0707983	0.372436	0.263145
Namibia	172	0.186236	0.21939	0.312927	0.325691	0.153795	0.316336	0.361849	0.376785	0.344978	0.362487	0.361417
Niger	181	0	0	0	0	0	0	0	0.0113044	0.0112365	0	0.00751364
Nigeria	182	0	0	3.14e-05	2.04e-05	0	0.00212313	0.00125201	0.00107868	0.0142904	0	0.00512304
Rwanda	205	0	0	0	0.0707439	0.0864278	0.133874	0.151827	0.140911	0.0942717	0	0.0783942
Senegal	217	0	0	0	0.0569386	0.0526374	0.0524913	0.0733731	0.0664803	0.0797063	0.0487943	0.0649936
Sierra Leone	221	0	0	0	0	0	0	0.0536285	0.145104	0.164963	0	0.103356
Swaziland	235	0	0	0	1	1	0	0	0	0	0	0
Togo	243	0	0	0	0	0	0	0	0	0	0	0
Uganda	253	0	0	0.0158596	0.0640742	0.0586175	0.0488179	0.080604	0.0725703	0.0701825	0.0688938	0.0705489
United Republic of Tanzania	257	0	0	0.0268094	0.030842	0.0308698	0.0776767	0	0	0	0	0
Zambia	270	0.0690446	0.108912	0.203928	0.270901	0.460341	0.438688	0.449395	0.552217	0.301445	0.0730313	0.308898
Zimbabwe	271	0.321459	0.297969	0.237299	0.260721	0.14547	0.399925	0.473916	0.496457	0.456223	0.443238	0.465306
