# Supplementary material for: The President’s Malaria Initiative contributed to reducing malaria burden in sub-Saharan Africa between 2004 and 2014: Evidence from generalized estimating equation analysis
Source: PLoS One. 2019 May 24;14(5):e0217103. doi: 10.1371/journal.pone.0217103 (PMC6534374; doi:10.1371/journal.pone.0217103)
Supplement: S3 Table — (XLS) [file pone.0217103.s003.xls]

## Sheet: Intervention_ITN
Name	Gaul_Code	2004	2005	2006	2007	2008	2009	2010	2011	2012	2013	2014
Angola	8	0.0423	0.0492	0.0776	0.1981	0.2472	0.1998	0.1779	0.1825	0.2031	0.2642	0.316
Benin	29	0	0.079	0.1006	0.2414	0.2388	0.2114	0.255	0.6288	0.2822	0.1465	0.4833
Burkina Faso	42	0	0	0.0644	0.0693	0.1025	0.1827	0.3882	0.6305	0.4748	0.6562	0.6906
Burundi	43	0	0.0904	0.0731	0.2598	0.3496	0.3894	0.3542	0.4802	0.4786	0.5238	0.6459
Cameroon	45	0	0	0.074	0.0974	0.1272	0.126	0.072	0.1811	0.2662	0.2052	0.151
Chad	50	0	0	0	0.0524	0.0531	0.0554	0.0891	0.2002	0.2408	0.3014	0.3393
Congo	59	0	0	0.1277	0.2793	0.3432	0.3249	0.2535	0.2385	0.5744	0.6893	0.5633
Côte d'Ivoire	66	0	0	0	0.0541	0.0862	0.1191	0.0921	0.3573	0.1683	0.116	0.4734
Democratic Republic of the Congo	68	0.0606	0.0598	0.0501	0.057	0.142	0.2544	0.2443	0.3016	0.4772	0.4414	0.4886
Ethiopia	79	0	0	0.1729	0.2944	0.3249	0.2654	0.2842	0.2894	0.2706	0.3046	0.3216
Gabon	89	0.0746	0.1578	0.3184	0.5199	0.569	0.442	0.3418	0.261	0.1937	0.1485	0.0991
Gambia	90	0.0906	0.2055	0.2806	0.3367	0.351	0.3902	0.3597	0.4035	0.5604	0.6279	0.5979
Ghana	94	0	0.1088	0.2004	0.368	0.2111	0.1578	0.1556	0.2481	0.4443	0.5074	0.5176
Guinea	106	0	0	0	0.1164	0.1546	0.3737	0.4017	0.248	0.194	0.503	0.6193
Kenya	133	0.061	0.1922	0.3969	0.4128	0.3923	0.3812	0.339	0.4631	0.5677	0.5386	0.5191
Liberia	144	0.0735	0.2136	0.2416	0.2783	0.3063	0.3235	0.4451	0.3214	0.3495	0.2942	0.5899
Madagascar	150	0	0.104	0.1936	0.3256	0.3814	0.3925	0.5784	0.5193	0.4908	0.639	0.7333
Malawi	152	0.1149	0.2636	0.2405	0.2865	0.3185	0.2908	0.2961	0.372	0.6723	0.8438	0.7304
Mali	155	0	0	0.228	0.3581	0.4996	0.564	0.519	0.5513	0.5554	0.489	0.6671
Mozambique	170	0	0.0487	0.0659	0.168	0.2498	0.2545	0.2699	0.3364	0.4273	0.509	0.6521
Namibia	172	0	0	0	0	0	0	0	0	0	0	0
Niger	181	0	0	0.2654	0.3311	0.326	0.3937	0.4102	0.3112	0.2134	0.1623	0.3164
Nigeria	182	0	0	0	0	0	0.1546	0.2009	0.1774	0.1515	0.1624	0.2144
Rwanda	205	0.1227	0.1429	0.3634	0.4601	0.3212	0.2216	0.4145	0.5784	0.5835	0.6731	0.7048
Senegal	217	0.0528	0.0955	0.1213	0.1465	0.1872	0.2876	0.2816	0.267	0.3272	0.4384	0.5704
Sierra Leone	221	0	0	0.3235	0.2832	0.1874	0.1601	0.2128	0.4592	0.2515	0.3848	0.7357
Swaziland	235	0	0	0	0	0	0	0	0	0	0	0
Togo	243	0.2454	0.3161	0.2149	0.1457	0.2968	0.3548	0.3378	0.5464	0.6095	0.4995	0.673
Uganda	253	0	0	0.0993	0.188	0.2491	0.2702	0.3552	0.3473	0.309	0.5042	0.6794
United Republic of Tanzania	257	0.1127	0.1623	0.1605	0.182	0.266	0.4176	0.4524	0.6205	0.5623	0.3858	0.226
Zambia	270	0	0.1139	0.1523	0.2186	0.322	0.3377	0.3521	0.4621	0.62	0.6771	0.7233
Zimbabwe	271	0.0104	0.009	0.0615	0.1018	0.0689	0.0868	0.1283	0.137	0.0915	0.2623	0.4381
