# Supplementary material for: The President’s Malaria Initiative contributed to reducing malaria burden in sub-Saharan Africa between 2004 and 2014: Evidence from generalized estimating equation analysis
Source: PLoS One. 2019 May 24;14(5):e0217103. doi: 10.1371/journal.pone.0217103 (PMC6534374; doi:10.1371/journal.pone.0217103)
Supplement: S4 Table — (XLS) [file pone.0217103.s004.xls]

## Sheet: Improved_Sanitation
Data Source	World Development Indicators
Last Updated Date	2017-08-02
Indicator (%): Improved sanitation facilities (% of population with access)
Country	Country Code	2004	2005	2006	2007	2008	2009	2010	2011	2012	2013	2014
Angola	AGO	37.6	39	40.4	41.8	43.3	44.7	46.2	47.6	49.1	50.6	51.1
Benin	BEN	14	14.5	15.1	15.6	16.2	16.7	17.3	17.8	18.4	19	19.6
Burkina Faso	BFA	13.8	14.4	15	15.6	16.2	16.8	17.4	18	18.6	19	19.4
Burundi	BDI	45.3	45.6	45.9	46.1	46.4	46.7	46.9	47.2	47.5	47.8	48
Cameroon	CMR	43.2	43.4	43.7	43.9	44.2	44.4	44.7	44.9	45.2	45.4	45.6
Chad	TCD	10.5	10.7	10.8	11	11.2	11.4	11.6	11.8	12	12	12
Congo	COG	13.2	13.4	13.6	13.7	13.9	14.1	14.3	14.4	14.6	14.8	14.9
Côte d'Ivoire	CIV	18.9	19.2	19.5	19.9	20.2	20.6	20.9	21.3	21.6	22	22.3
Democratic Republic of the Congo	COD	24.4	24.8	25.2	25.6	26	26.4	26.8	27.2	27.6	27.9	28.3
Ethiopia	ETH	13.9	15.2	16.5	17.8	19.1	20.4	21.7	23	24.3	25.5	26.8
Gabon	GAB	39.6	39.8	40	40.3	40.5	40.7	40.9	41.2	41.4	41.6	41.8
Gambia	GMB	59.3	59.2	59.1	59	58.9	58.9	58.8	58.8	58.7	58.8	58.8
Ghana	GHA	11.6	12	12.3	12.6	13	13.3	13.7	14	14.4	14.7	14.8
Guinea	GIN	14.8	15.3	15.8	16.3	16.8	17.3	17.9	18.4	18.9	19.4	20
Kenya	KEN	27.8	28	28.3	28.5	28.7	29	29.2	29.4	29.6	29.9	30.1
Liberia	LBR	14.1	14.3	14.6	14.8	15.1	15.3	15.6	15.8	16.1	16.4	16.6
Madagascar	MDG	10.6	10.8	10.9	11	11.1	11.2	11.4	11.5	11.6	11.7	11.9
Malawi	MWI	36.1	36.5	37	37.4	37.9	38.3	38.8	39.2	39.7	40.1	40.6
Mali	MLI	19.7	20.2	20.6	21.1	21.5	22	22.4	22.9	23.3	23.8	24.2
Mozambique	MOZ	16	16.5	16.9	17.4	17.9	18.4	18.8	19.3	19.8	20.3	20.4
Namibia	NAM	29.3	29.8	30.3	30.8	31.3	31.7	32.2	32.7	33.1	33.6	34
Niger	NER	7.7	7.9	8.2	8.5	8.8	9.1	9.5	9.8	10.1	10.5	10.8
Nigeria	NGA	32.6	32.2	31.9	31.5	31.2	30.8	30.5	30.2	29.9	29.6	29.3
Rwanda	RWA	51.1	52.2	53.3	54.3	55.3	56.3	57.2	58.2	59.1	60	60.8
Senegal	SEN	42.1	42.6	43.1	43.6	44.1	44.6	45.1	45.6	46.1	46.6	47.1
Sierra Leone	SLE	11.8	11.9	12.1	12.2	12.3	12.5	12.6	12.7	12.8	13	13.1
Swaziland	SWZ	53.7	54.1	54.6	55.1	55.6	56	56.5	57	57.5	57.5	57.5
Togo	TGO	11.4	11.4	11.4	11.4	11.5	11.5	11.5	11.5	11.5	11.6	11.6
Uganda	UGA	16.5	16.8	17	17.3	17.5	17.8	18	18.3	18.5	18.8	19
United Republic of Tanzania	TZA	10.6	11	11.4	11.8	12.2	12.6	13.1	13.6	14	14.5	15
Zambia	ZMB	41.5	41.7	41.9	42.2	42.4	42.6	42.8	43	43.2	43.5	43.7
Zimbabwe	ZWE	38.8	38.6	38.4	38.2	38.1	37.9	37.7	37.5	37.3	37.2	37
