# Supplementary material for: The President’s Malaria Initiative contributed to reducing malaria burden in sub-Saharan Africa between 2004 and 2014: Evidence from generalized estimating equation analysis
Source: PLoS One. 2019 May 24;14(5):e0217103. doi: 10.1371/journal.pone.0217103 (PMC6534374; doi:10.1371/journal.pone.0217103)
Supplement: S5 Table — (XLS) [file pone.0217103.s005.xls]

## Sheet: Mortality_Under 5
Data Source	World Development Indicators
Last Updated Date	2017-08-02
Indicator: Mortality rate, under-5 (per 1,000 live births)
Country Name	Country Code	2004	2005	2006	2007	2008	2009	2010	2011	2012	2013	2014
Angola	AGO	206.7	203.9	200.5	196.4	192	187.3	182.5	177.3	172.2	167.1	162.2
Benin	BEN	129.2	125.5	122.1	119	116.3	113.9	111.6	109.3	107	104.8	102.1
Botswana	BWA	75.8	69	63.4	62.6	61.7	57.3	53.5	51.8	49.5	46.6	44.8
Burkina Faso	BFA	166.3	158.3	149.4	139.9	130.4	121.4	113.5	106.9	101.4	96.6	92.4
Burundi	BDI	133	127.1	120.9	114.5	108.6	103.5	98.8	94.9	91.2	87.8	84.6
Cameroon	CMR	129.6	125.1	120.7	116.6	112.8	109	104.8	101	97.4	93.9	90.6
Chad	TCD	179.4	177	174.6	171.5	168	164	160.1	156	151.6	147.1	142.9
Congo	COG	102.9	95.3	87.4	79.9	72.6	66.1	60.6	56.1	52.6	49.6	47.1
Côte d'Ivoire	CIV	132.7	128.8	125.1	121.1	116.5	112.7	109.1	105.9	102.5	99	95.5
Democratic Republic of the Congo	COD	143.2	138.4	133.5	128.9	124.5	120.1	116.1	112.2	108.5	104.8	101.7
Ethiopia	ETH	117	109.1	101.3	93.8	86.9	80.8	75.7	71.3	67.7	64.6	61.8
Gabon	GAB	78.8	76.7	74.5	71.9	68.9	66.1	63.3	60.6	57.7	54.8	52.3
Gambia	GMB	101.9	97.9	94.2	90.6	87.4	84.3	81.4	78.6	76.1	73.6	71.1
Ghana	GHA	88.7	86.5	84.4	82.2	79.9	77.4	74.7	71.9	69.2	66.5	64
Guinea	GIN	142.7	136.7	131.2	125.9	121	116.3	111.9	107.7	104	100.4	97
Kenya	KEN	90.6	85.5	80.7	76.1	70.1	65.8	62.1	58.5	55.6	53.4	51.3
Liberia	LBR	134.8	124.7	115.7	107.8	100.9	94.7	89.3	84.5	80.3	76.3	72.9
Madagascar	MDG	85.9	80.6	75.4	70.8	66.7	63.3	60.3	57.8	55.5	53.4	51.5
Malawi	MWI	124.6	116.2	109.9	104.9	100	95.4	90.9	84.5	77.3	71.3	66.9
Mali	MLI	181.7	171.8	162.9	155.1	148.3	142	136.6	131.7	127	122.7	118.3
Mozambique	MOZ	140.2	133.8	127.8	120.1	113.6	107.6	102.8	97.5	90.9	85.6	81.2
Namibia	NAM	73.9	71.7	68.4	64	60.1	56.7	53.8	51.6	49.9	47.7	46.4
Niger	NER	184.1	172.7	161.8	151.3	141.3	132.1	123.6	116.1	109.6	104.1	99.6
Nigeria	NGA	164.1	158.1	152.2	146.4	140.9	135.5	130.3	125.5	120.9	116.6	112.5
Rwanda	RWA	124.4	110.7	98.6	87.8	78.3	70.6	64.1	57.7	52.1	47.8	44.3
Senegal	SEN	104.2	96.2	88.8	82	75.8	70.1	64.8	60	55.9	52.5	49.7
Sierra Leone	SLE	210.8	203.7	196.2	188	179.1	169.9	160.2	150.6	141.6	133.4	126.4
Switzerland	CHE	5.2	5.1	5	4.8	4.7	4.6	4.5	4.4	4.3	4.2	4
Togo	TGO	108.1	105.1	102.1	99.2	96.4	93.6	90.9	88.3	85.8	83.3	80.8
Uganda	UGA	115.6	107.4	99.7	92.5	85.9	80.1	75.2	69.8	64.1	60.3	56.9
United Republic of Tanzania	TZA	99.4	92.4	85.8	79.5	73.7	68.6	63.4	58.9	55.7	53.3	50.5
Zambia	ZMB	120.6	111.7	104.5	98	93.1	87.4	82.1	78.6	74.4	70.2	66.6
Zimbabwe	ZWE	103	101.9	100	98	95.4	92.9	89.5	85.6	78.5	74.5	72.3
