# Supplementary material for: The President’s Malaria Initiative contributed to reducing malaria burden in sub-Saharan Africa between 2004 and 2014: Evidence from generalized estimating equation analysis
Source: PLoS One. 2019 May 24;14(5):e0217103. doi: 10.1371/journal.pone.0217103 (PMC6534374; doi:10.1371/journal.pone.0217103)
Supplement: S6 Table — (XLS) [file pone.0217103.s006.xls]

## Sheet: Additional Country level data
countid	country	year	popsize	PMI	amountPMI(Per capita aid disbursement)	PEPFAR (1=yes, 0=no)	OtherDAHPMI	Neonatal	average Plasmodium falciparum rate in 2-10 years old in 2005 MAP	GNI per capita in 2004-2014 (PPP)	Voice and accountability	RegulatoryQuality	RuleOfLaw	health expenditure in 2004-2014	RuralPopulation	government effectiveness index in 2005	political stability index in 2004-2005	corruption index	GovEffectiveness
1	Angola	2004	18865716	0	0	0	57720079	56.7	0.2909	2610	-1.28	-1.25	-1.46	153.301	64.595		-1.04	-1.28	-1.28
1	Angola	2005	19552542	1	1740000	0	138584938	56.1	0.279	3010	-1.24	-1.29	-1.44	157.521	63.831		-0.89	-1.33	-1.17
1	Angola	2006	20262399	1	7500000	0	57234955	55.5	0.2461	3600	-1.23	-1.12	-1.29	209.615	63.058		-0.54	-1.18	-1.35
1	Angola	2007	20997687	1	18500000	1	64829857	55	0.1916	4480	-1.17	-1.03	-1.39	189.902	62.278		-0.7	-1.29	-1.23
1	Angola	2008	21759420	1	18846000	1	95637080	54.1	0.1242	4810	-1.13	-1.06	-1.39	242.154	61.491		-0.35	-1.28	-1.07
1	Angola	2009	22549547	1	18700000	1	80387725	53.4	0.0877	5200	-1.13	-1.02	-1.24	274.734	60.701		-0.37	-1.42	-0.97
1	Angola	2010	23369131	1	35500000	1	59274148	52.6	0.0806	5210	-1.12	-1.02	-1.26	215.706	59.903		-0.22	-1.32	-1.13
1	Angola	2011	24218565	1	30614000	1	50601873	51.9	0.0857	5360	-1.12	-1.08	-1.25	220.5	59.1		-0.36	-1.34	-1.15
1	Angola	2012	25096150	1	30750000	1	94296448	51.1	0.093	5560	-1.07	-0.96	-1.27	223.245	58.301		-0.38	-1.29	-1
1	Angola	2013	25998340	1	28547000	1	106433869	50.4	0.1109	5890	-1.11	-1.05	-1.26	301.989	57.51		-0.39	-1.33	-1.22
1	Angola	2014	26920466	1	29000000	1	81650348	49.6	0.1082	6130	-1.15	-0.98	-1.1	239.01	56.726		-0.35	-1.45	-1.13
2	Benin	2004	7750004	0	0	0	62017552	36.1	0.4048	1500	0.1	-0.48	-0.59	62.5784	60.365		0.26	-0.49	-0.36
2	Benin	2005	7982225	0	0	0	66507650	35.5	0.4107	1540	0.01	-0.57	-0.59	66.7605	60.018		0.45	-0.97	-0.62
2	Benin	2006	8216896	1	1774000	0	62640435	35	0.4144	1600	0.33	-0.42	-0.56	69.4265	59.662		0.51	-0.63	-0.57
2	Benin	2007	8454791	1	3600000	0	59166862	34.5	0.3944	1690	0.34	-0.43	-0.55	69.1966	59.297		0.33	-0.49	-0.52
2	Benin	2008	8696916	1	13887000	0	68343113	34.1	0.3577	1770	0.3	-0.49	-0.56	66.3579	58.922		0.33	-0.53	-0.45
2	Benin	2009	8944706	1	13800000	0	93631413	33.8	0.3203	1760	0.33	-0.33	-0.67	70.9242	58.539		0.38	-0.67	-0.56
2	Benin	2010	9199259	1	21000000	0	101387085	33.5	0.2985	1770	0.29	-0.32	-0.7	79.3425	58.146		0.22	-0.74	-0.58
2	Benin	2011	9460802	1	18313000	0	106471397	33.3	0.2769	1820	0.14	-0.33	-0.71	88.2289	57.744		0.29	-0.64	-0.52
2	Benin	2012	9729160	1	18500000	0	74756525	32.9	0.2725	1870	0.1	-0.38	-0.62	83.3296	57.333		0.32	-0.93	-0.51
2	Benin	2013	10004451	1	16653000	0	92152092	32.6	0.2581	1990	0.13	-0.4	-0.62	82.2406	56.914		0.26	-0.84	-0.49
2	Benin	2014	10286712	1	16500000	0	114402229	32.2	0.2381	2090	0.25	-0.56	-0.55	85.6084	56.486		0.04	-0.78	-0.46
3	Burkina Faso	2004	13030569	0	0	0	83327879	38.3	0.5802	1000	-0.45	-0.34	-0.56	64.9868	79.243		-0.11	-0.15	-0.53
3	Burkina Faso	2005	13421930	0	0	0	94520058	36.7	0.5544	1090	-0.46	-0.42	-0.51	75.3897	78.463		-0.08	-0.09	-0.59
3	Burkina Faso	2006	13829177	0	0	0	98296646	35.2	0.5439	1170	-0.38	-0.32	-0.41	76.2714	77.661		0.14	-0.32	-0.75
3	Burkina Faso	2007	14252021	0	0	0	99188156	33.9	0.5747	1220	-0.34	-0.25	-0.39	81.2664	76.837		0.29	-0.35	-0.74
3	Burkina Faso	2008	14689726	0	0	0	133344988	32.7	0.6323	1300	-0.32	-0.17	-0.34	88.025	76.007		0.1	-0.32	-0.47
3	Burkina Faso	2009	15141099	0	0	0	133508990	31.6	0.67	1310	-0.32	-0.09	-0.2	96.9035	75.172		0.01	-0.38	-0.58
3	Burkina Faso	2010	15605217	0	0	0	178682160	30.4	0.6543	1430	-0.28	-0.14	-0.18	99.9191	74.335		-0.15	-0.39	-0.56
3	Burkina Faso	2011	16081904	0	0	0	97935807	29.4	0.5797	1430	-0.31	-0.16	-0.37	76.0135	73.495		-0.58	-0.39	-0.54
3	Burkina Faso	2012	16571216	0	0	0	158202447	28.6	0.4957	1490	-0.33	-0.11	-0.42	82.4036	72.654		-0.59	-0.51	-0.62
3	Burkina Faso	2013	17072723	0	0	0	145257018	27.9	0.3949	1540	-0.29	-0.17	-0.52	96.72	71.814		-0.8	-0.57	-0.66
3	Burkina Faso	2014	17585977	0	0	0	146242864	27.2	0.3682	1570	-0.41	-0.29	-0.54	82.3054	70.976		-0.8	-0.53	-0.58
4	Burundi	2004	7182451	0	0	0	32058279	36.9	0.324	620	-1.31	-1.2	-1.6	42.6021	90.861		-2.51	-0.97	-1.31
4	Burundi	2005	7423289	0	0	0	44586009	36	0.2394	630	-0.64	-1.35	-1.18	59.3479	90.625		-1.51	-0.9	-1.26
4	Burundi	2006	7675338	0	0	0	52762542	35.2	0.2087	670	-0.74	-1.19	-0.97	72.7031	90.383		-1.39	-1.05	-1.09
4	Burundi	2007	7939573	0	0	0	48026137	34.2	0.1917	700	-0.74	-1.23	-1.09	65.8685	90.136		-1.31	-1.11	-1.24
4	Burundi	2008	8212264	0	0	0	69280992	33.3	0.1791	730	-0.71	-1.23	-1.04	53.3773	89.882		-1.63	-1.02	-1.11
4	Burundi	2009	8489031	0	0	0	80756118	32.3	0.1764	730	-0.71	-1.15	-1.16	48.5751	89.624		-1.27	-1.07	-1.03
4	Burundi	2010	8766930	0	0	0	107659783	31.7	0.153	740	-0.94	-1.1	-1.19	61.3278	89.359		-1.59	-1.1	-1.1
4	Burundi	2011	9043508	0	0	1	117834903	31	0.1314	770	-0.93	-1	-1.12	61.5301	89.088		-1.78	-1.12	-1.06
4	Burundi	2012	9319710	0	0	1	104959890	30.4	0.113	790	-0.89	-0.94	-1.07	60.8001	88.811		-1.69	-1.44	-1.32
4	Burundi	2013	9600186	0	0	1	118962941	29.8	0.0938	820	-0.95	-0.88	-1.04	60.2628	88.528		-1.31	-1.38	-1.06
4	Burundi	2014	9891790	0	0	1	125322019	29.3	0.0932	850	-1.04	-0.71	-0.93	58.0186	88.239		-0.8	-1.19	-1.12
5	Cameroon	2004	16959081	0	0	0	57733402	31.1	0.4614	2230	-0.99	-0.68	-1.2	103.71	52.06		-0.4	-1.07	-0.7
5	Cameroon	2005	17420795	0	0	0	60091150	30.7	0.4699	2280	-1.02	-0.86	-1.18	107.195	51.459		-0.18	-1.16	-0.88
5	Cameroon	2006	17899562	0	0	0	77567671	30.2	0.4326	2400	-1.03	-0.83	-1.13	109.632	50.857		-0.26	-1.03	-0.92
5	Cameroon	2007	18395389	0	0	0	77384052	29.6	0.3904	2450	-1.06	-0.83	-1.17	115.005	50.259		-0.34	-0.95	-0.82
5	Cameroon	2008	18907008	0	0	0	80418509	29	0.3281	2510	-1.08	-0.81	-1.09	127.98	49.663		-0.55	-0.94	-0.79
5	Cameroon	2009	19432541	0	0	0	86070264	28.5	0.271	2540	-1.06	-0.74	-1.11	125.513	49.072		-0.48	-0.92	-0.82
5	Cameroon	2010	19970495	0	0	0	65998569	28.1	0.2353	2570	-1.08	-0.73	-1.05	133.33	48.484		-0.73	-0.99	-0.88
5	Cameroon	2011	20520447	0	0	1	153461219	27.5	0.2002	2660	-1.05	-0.79	-1.06	103.578	47.901		-0.66	-1.08	-0.88
5	Cameroon	2012	21082383	0	0	1	115655382	26.9	0.1859	2740	-1.03	-0.92	-1.03	117.768	47.323		-0.58	-1.26	-0.89
5	Cameroon	2013	21655715	0	0	1	154802532	26.5	0.1972	2850	-1.05	-0.93	-1.04	121.732	46.75		-0.53	-1.19	-0.92
5	Cameroon	2014	22239904	0	0	1	125068276	26.1	0.1892	3030	-0.97	-0.88	-0.88	121.923	46.181		-1.03	-1.15	-0.77
6	Chad	2004	9710043	0	0	0	40388384	45.2	0.1478	1150	-1.2	-0.83	-1.34	78.1854	78.232		-1.5	-1.28	-1.12
6	Chad	2005	10067009	0	0	0	47551029	44.8	0.1541	1350	-1.26	-1.17	-1.45	62.4345	78.199		-1.39	-1.43	-1.35
6	Chad	2006	10421597	0	0	0	36059064	44.5	0.1565	1340	-1.43	-1.08	-1.51	53.1443	78.166		-1.81	-1.28	-1.45
6	Chad	2007	10775708	0	0	0	25976671	44.1	0.1233	1410	-1.47	-1.12	-1.51	54.8839	78.132		-1.86	-1.3	-1.59
6	Chad	2008	11133861	0	0	0	35882569	43.7	0.114	1400	-1.46	-1.16	-1.6	48.6379	78.099		-1.97	-1.45	-1.55
6	Chad	2009	11502786	0	0	0	31894802	43.1	0.1105	1630	-1.42	-1.04	-1.49	56.044	78.066		-1.69	-1.36	-1.42
6	Chad	2010	11887202	0	0	0	60384099	42.5	0.1074	1820	-1.37	-1.06	-1.48	55.5784	78.017		-1.51	-1.34	-1.45
6	Chad	2011	12288651	0	0	0	50966111	41.8	0.0978	1820	-1.36	-1.01	-1.45	59.0129	77.952		-1.31	-1.26	-1.35
6	Chad	2012	12705135	0	0	0	42648666	41.1	0.0979	1950	-1.34	-1.07	-1.45	59.9014	77.871		-1.06	-1.25	-1.48
6	Chad	2013	13133589	0	0	0	97503507	40.5	0.0945	1980	-1.39	-0.99	-1.37	70.7969	77.773		-1.1	-1.29	-1.38
6	Chad	2014	13569438	0	0	0	69697881	39.9	0.0917	2090	-1.34	-1.14	-1.11	79.0154	77.659		-1.52	-1.23	-1.48
7	Congo	2004	3605439	0	0	0	9484261	29.6	0.3531	2660	-0.95	-0.97	-1.15	15.0096	39.467		-2.39	-1.43	-1.12
7	Congo	2005	3718243	0	0	0	8450336	28.4	0.34	2800	-1.08	-1.29	-1.46	14.9916	39.012		-2.17	-1.42	-1.28
7	Congo	2006	3842365	0	0	0	10746463	27.1	0.2831	2960	-1.22	-1.21	-1.24	16.9662	38.559		-2.27	-1.48	-1.29
7	Congo	2007	3976246	0	0	0	9908499	25.7	0.2426	3010	-1.25	-1.2	-1.21	19.1088	38.107		-2.21	-1.3	-1.34
7	Congo	2008	4115435	0	0	0	18676601	24.4	0.2098	3360	-1.17	-1.26	-1.17	24.7357	37.659		-2.02	-1.17	-1.23
7	Congo	2009	4253712	0	0	0	12785556	23.1	0.1888	3460	-1.1	-1.28	-1.19	31.2502	37.214		-1.99	-1.36	-1.24
7	Congo	2010	4386693	0	0	0	33366884	21.9	0.1753	3820	-1.06	-1.27	-1.18	23.6215	36.772		-2.22	-1.42	-1.23
7	Congo	2011	4512730	0	0	0	31866597	20.9	0.1671	3870	-1.11	-1.26	-1.16	21.8153	36.334		-2.23	-1.4	-1.2
7	Congo	2012	4633363	0	0	0	37257473	19.9	0.1539	4140	-1.15	-1.36	-1.11	24.5529	35.9		-2.14	-1.3	-1.18
7	Congo	2013	4751393	0	0	0	28289081	19.2	0.1415	4320	-1.1	-1.33	-1.09	27.0402	35.469		-2.23	-1.3	-1.16
7	Congo	2014	4871101	0	0	0	11949028	18.6	0.1313	4830	-1.08	-1.22	-1.08	32.2804	35.043		-2.2	-1.29	-1.12
8	Congo DRC	2004	53034217	0	0	0	102581989	37.1	0.6019	2070	-1.73	-1.59	-1.7	105.713	63		-1.14	-0.84	-1.45
8	Congo DRC	2005	54751476	0	0	0	177808629	36.5	0.6166	2300	-1.55	-1.62	-1.57	108.552	62.522		-1.16	-1.01	-1.59
8	Congo DRC	2006	56543011	0	0	0	189882370	35.7	0.6176	2350	-1.28	-1.31	-1.62	113.18	62.039		-0.94	-1.05	-1.65
8	Congo DRC	2007	58417562	0	0	1	178455235	35	0.61	2410	-1.26	-1.26	-1.6	118.649	61.552		-0.76	-1.1	-1.78
8	Congo DRC	2008	60373608	0	0	1	410772929	34.3	0.5815	2470	-1.45	-1.3	-1.55	101.735	61.059		-0.71	-1.13	-1.7
8	Congo DRC	2009	62409435	0	0	1	430269758	33.6	0.5342	2510	-1.45	-1.53	-1.63	116.121	60.563		-0.28	-1.18	-1.7
8	Congo DRC	2010	64523263	1	18000000	1	439623500	32.9	0.4801	2540	-1.44	-1.58	-1.61	125.697	60.063		-0.33	-1.11	-1.74
8	Congo DRC	2011	66713597	1	34930000	1	472603648	32.3	0.4102	2410	-1.52	-1.52	-1.61	157.154	59.558		-0.36	-1.08	-1.68
8	Congo DRC	2012	68978682	1	38000000	1	598329212	31.7	0.3249	2670	-1.51	-1.49	-1.65	230.645	59.05		-0.49	-1.19	-1.66
8	Congo DRC	2013	71316033	1	41870000	1	578626563	31.2	0.2874	2850	-1.48	-1.23	-1.56	302.598	58.539		-0.48	-1.19	-1.48
8	Congo DRC	2014	73722860	1	50000000	1	616010507	30.6	0.2601	3130	-1.3	-1.36	-1.43	322.633	58.024		-0.39	-1.22	-1.57
9	Cote d’Ivoire	2004	17997738	0	0	1	59760610	47.1	0.6908	450	-1.3	-0.96	-1.42	122.714	53.825		-2.16	-1.22	-1.27
9	Cote d’Ivoire	2005	18336303	0	0	1	59179714	46.1	0.6791	470	-1.36	-0.96	-1.53	130.173	53.164		-2.3	-1.25	-1.36
9	Cote d’Ivoire	2006	18699435	0	0	1	87744696	45.2	0.662	500	-1.36	-0.91	-1.49	145.533	52.5		-1.89	-1.2	-1.2
9	Cote d’Ivoire	2007	19085941	0	0	1	81339048	44.2	0.6434	520	-1.28	-0.84	-1.49	161.067	51.734		-1.89	-1.07	-1.21
9	Cote d’Ivoire	2008	19497986	0	0	1	172255654	43.4	0.6138	530	-1.24	-0.89	-1.45	161.262	50.966		-1.82	-1.09	-1.21
9	Cote d’Ivoire	2009	19936366	0	0	1	129766714	42.6	0.5736	550	-1.11	-0.95	-1.26	169.665	50.2		-1.28	-1.08	-1.08
9	Cote d’Ivoire	2010	20401331	0	0	1	217545844	41.8	0.533	570	-1.1	-0.91	-1.24	168.919	49.443		-1.56	-1.14	-1.26
9	Cote d’Ivoire	2011	20895311	0	0	1	142573579	41	0.478	600	-1.13	-0.86	-1.29	163.525	48.695		-1.4	-1.02	-1.13
9	Cote d’Ivoire	2012	21418603	0	0	1	159996351	40.2	0.4378	630	-0.81	-0.76	-1.1	172.158	47.959		-1.26	-0.84	-1.08
9	Cote d’Ivoire	2013	21966312	0	0	1	194009129	39.4	0.4295	640	-0.78	-0.73	-0.93	176.127	47.234		-1.02	-0.77	-0.91
9	Cote d’Ivoire	2014	22531350	0	0	1	257869211	38.6	0.3933	700	-0.53	-0.58	-0.61	187.02	46.521		-1.02	-0.41	-0.81
10	Ethiopia	2004	74624405	0	0	1	223005894	42.7	0.035	580	-1.14	-0.96	-0.81	24.6385	84.496		-1.27	-0.72	-0.73
10	Ethiopia	2005	76727083	0	0	1	298523273	40.9	0.0343	650	-1.22	-1.1	-0.86	27.442	84.3		-1.65	-0.77	-0.88
10	Ethiopia	2006	78850689	1	2563000	1	483623776	39	0.02	720	-1.16	-0.98	-0.62	32.4268	84.101		-1.7	-0.64	-0.6
10	Ethiopia	2007	81000409	1	6700000	1	656166071	37.3	0.0154	810	-1.17	-0.92	-0.6	37.9221	83.884		-1.76	-0.62	-0.41
10	Ethiopia	2008	83184892	1	19838000	1	666786919	35.5	0.0081	890	-1.28	-0.85	-0.66	38.0668	83.49		-1.7	-0.66	-0.38
10	Ethiopia	2009	85416253	1	19700000	1	663705703	33.9	0.0043	950	-1.28	-0.92	-0.78	41.866	83.09		-1.62	-0.72	-0.48
10	Ethiopia	2010	87702670	1	31000000	1	856258870	32.5	0.0036	1050	-1.31	-0.85	-0.75	72.3053	82.681		-1.61	-0.7	-0.42
10	Ethiopia	2011	90046756	1	40918000	1	997347604	31.4	0.003	1160	-1.33	-0.99	-0.7	76.2949	82.265		-1.49	-0.68	-0.47
10	Ethiopia	2012	92444183	1	43000000	1	894647500	30.4	0.0033	1250	-1.28	-1.04	-0.65	72.469	81.84		-1.54	-0.61	-0.42
10	Ethiopia	2013	94887724	1	43772000	1	1190219650	29.3	0.0033	1370	-1.29	-1.12	-0.61	71.3042	81.41		-1.38	-0.51	-0.61
10	Ethiopia	2014	97366774	1	45000000	1	956269234	28.5	0.0031	1500	-1.26	-1.07	-0.42	72.9644	80.972		-1.32	-0.43	-0.42
11	Gabon	2004	1364205	0	0	0	8712970	28.5	0.1745	12290	-0.81	-0.46	-0.51	472.229	17.153		0.38	-0.76	-0.8
11	Gabon	2005	1403126	0	0	0	8041658	28.2	0.1251	13610	-0.87	-0.23	-0.46	419.244	16.579		0.31	-0.54	-0.84
11	Gabon	2006	1444844	0	0	0	13610828	27.8	0.0934	12650	-0.98	-0.43	-0.73	425.956	16.048		0.18	-0.91	-0.8
11	Gabon	2007	1489193	0	0	0	9573805	27.4	0.073	13110	-0.88	-0.52	-0.7	451.579	15.557		0.27	-0.99	-0.8
11	Gabon	2008	1536411	0	0	0	7822130	27	0.0725	12640	-0.86	-0.65	-0.63	387.291	15.104		0.24	-1.02	-0.82
11	Gabon	2009	1586754	0	0	0	12316665	26.4	0.0923	12720	-1	-0.59	-0.55	509.551	14.687		0.12	-0.94	-0.76
11	Gabon	2010	1640210	0	0	0	5743299	25.9	0.1162	13070	-0.89	-0.56	-0.51	538.24	14.303		0.3	-0.78	-0.78
11	Gabon	2011	1697101	0	0	0	7499653	25.3	0.1325	13710	-0.93	-0.56	-0.45	523.541	13.953		0.39	-0.79	-0.81
11	Gabon	2012	1756817	0	0	0	6510136	24.7	0.1584	14810	-0.88	-0.59	-0.45	556.461	13.633		0.31	-0.61	-0.9
11	Gabon	2013	1817271	0	0	0	9806404	24.2	0.1931	15420	-0.88	-0.64	-0.54	671.059	13.342		0.34	-0.61	-0.83
11	Gabon	2014	1875713	0	0	0	9967124	23.8	0.2091	16650	-0.92	-0.79	-0.5	599.264	13.08		0.17	-0.64	-0.64
12	Ghana	2004	20986536	0	0	0	246102267	33.9	0.4456	2080	0.15	-0.35	-0.15	133.982	53.37		0.21	-0.22	-0.16
12	Ghana	2005	21542009	0	0	0	241644827	33.6	0.4171	2230	0.24	-0.11	-0.14	163.523	52.692		0.25	-0.36	-0.16
12	Ghana	2006	22113425	1	1478000	0	219505289	33.4	0.3951	2400	0.37	-0.07	0	112.823	52.012		-0.02	0	0.13
12	Ghana	2007	22700212	1	5000000	1	214050062	33.1	0.3837	2510	0.46	-0.05	-0.01	137.354	51.331		0.06	0.07	0.11
12	Ghana	2008	23298640	1	16862000	1	246443765	32.8	0.3764	2720	0.38	-0.03	-0.1	135.44	50.649		0.08	-0.04	0.04
12	Ghana	2009	23903831	1	17300000	1	253487394	32.4	0.3999	2800	0.49	0.09	-0.08	146.762	49.969		0.14	0.03	-0.04
12	Ghana	2010	24512104	1	34000000	1	242301905	31.9	0.4335	2950	0.49	0.13	-0.06	161.181	49.287		0.08	0.06	-0.04
12	Ghana	2011	25121796	1	29840000	1	269089002	31.2	0.4177	3300	0.46	0.13	-0.04	164.935	48.606		0.01	0.04	-0.05
12	Ghana	2012	25733049	1	32000000	1	351791178	30.5	0.3663	3510	0.41	0.13	-0.02	178.425	47.931		0	-0.09	-0.04
12	Ghana	2013	26346251	1	28547000	1	323372964	29.7	0.3238	3830	0.42	0.08	0.12	180.32	47.265		-0.05	-0.07	-0.1
12	Ghana	2014	26962563	1	28000000	1	238367264	29	0.2824	3890	0.47	-0.01	0.02	145.368	46.608		-0.15	-0.22	-0.29
13	Guinea	2004	9490229	0	0	0	32861855	42.1	0.4593	950	-1.28	-0.94	-1.24	32.1743	67.572		0.01	-0.84	-0.88
13	Guinea	2005	9679745	0	0	0	30706669	40.9	0.4443	960	-1.14	-1.05	-1.35	30.1103	67.193		0.18	-1	-1.06
13	Guinea	2006	9881428	0	0	0	38715547	39.4	0.4348	980	-1.24	-1.21	-1.42	33.2628	66.804		0.02	-1.07	-1.32
13	Guinea	2007	10096727	0	0	0	28583766	37.7	0.4216	1030	-1.4	-1.23	-1.47	34.5268	66.404		-0.06	-1.26	-1.26
13	Guinea	2008	10323142	0	0	0	38139047	36.4	0.4323	1040	-1.45	-1.2	-1.54	37.4749	65.995		-0.02	-1.16	-1.19
13	Guinea	2009	10556524	0	0	0	31628683	35.3	0.4247	1030	-1.3	-1.13	-1.54	43.969	65.574		0.04	-1.05	-1.03
13	Guinea	2010	10794170	0	0	0	47204622	34.6	0.4237	1060	-0.95	-1.08	-1.5	52.1595	65.144		0.02	-1.19	-1.13
13	Guinea	2011	11035170	1	9980000	0	26876921	33.9	0.4336	1110	-0.94	-1	-1.47	56.0082	64.703		0.16	-1.11	-1.15
13	Guinea	2012	11281469	1	10000000	0	51476794	33.2	0.4454	1160	-1.06	-1.01	-1.42	65.7197	64.252		0.11	-1.06	-1.26
13	Guinea	2013	11536615	1	12370000	0	32054171	32.6	0.4268	1180	-1.06	-0.99	-1.4	67.66	63.791		0.03	-1.04	-1.17
13	Guinea	2014	11805509	1	12500000	0	164127085	31.8	0.4104	1180	-0.89	-1.04	-1.37	68.4582	63.32		-0.13	-1.07	-1.24
14	Kenya	2004	35074931	0	0	1	281970518	29.2	0.1569	1850	-0.17	-0.26	-0.86	81.3419	78.69		-1.05	-0.8	-0.53
14	Kenya	2005	36048288	0	0	1	296941458	29	0.109	1980	-0.2	-0.23	-0.9	88.1157	78.325		-1.18	-0.97	-0.67
14	Kenya	2006	37052050	1	5470000	1	455797487	28.5	0.0783	2110	-0.14	-0.17	-0.89	91.4932	77.955		-1.89	-0.88	-0.59
14	Kenya	2007	38085909	1	6050000	1	451322139	28	0.0577	2250	-0.24	-0.23	-0.98	94.073	77.58		-2.37	-0.92	-0.5
14	Kenya	2008	39148416	1	19838000	1	584242124	27.3	0.0484	2240	-0.29	-0.2	-1.02	89.5468	77.2		-2.1	-1.03	-0.58
14	Kenya	2009	40237204	1	19700000	1	681234427	26.6	0.0535	2270	-0.34	-0.13	-1.05	97.0144	76.817		-2.09	-1.08	-0.6
14	Kenya	2010	41350152	1	40000000	1	804069889	25.9	0.0607	2420	-0.23	-0.07	-0.99	98.8352	76.429		-1.68	-0.93	-0.54
14	Kenya	2011	42486839	1	36427000	1	916441542	25.1	0.0654	2560	-0.28	-0.21	-0.96	137.206	76.033		-1.39	-0.95	-0.57
14	Kenya	2012	43646629	1	36450000	1	1042708150	24.3	0.0876	2630	-0.3	-0.29	-0.86	149.218	75.63		-1.28	-1.1	-0.52
14	Kenya	2013	44826849	1	34257000	1	1200948632	23.6	0.1161	2750	-0.24	-0.3	-0.75	158.038	75.22		-1.22	-1.06	-0.46
14	Kenya	2014	46024250	1	35000000	1	1102314867	22.9	0.1173	2860	-0.17	-0.31	-0.44	168.982	74.803		-0.94	-0.94	-0.32
15	Liberia	2004	3176414	0	0	1	16947988	36.2	0.5032	330	-1.31	-1.88	-1.71	33.3945	54.294		-1.07	-1.27	-1.59
15	Liberia	2005	3261230	0	0	1	20142039	34.5	0.4642	380	-0.38	-1.63	-1.49	33.6593	53.949		-1.27	-1.15	-1.46
15	Liberia	2006	3375838	0	0	1	22668341	32.9	0.4269	430	-0.23	-1.48	-1	49.9239	53.604		-1.12	-0.64	-1.32
15	Liberia	2007	3512932	1	2500000	1	21675594	31.3	0.3973	490	-0.2	-1.2	-1.01	53.4829	53.258		-1.27	-0.33	-1.25
15	Liberia	2008	3662993	1	12399000	1	46592682	29.9	0.3621	530	-0.25	-1.34	-1.18	66.7845	52.912		-1.38	-0.7	-1.31
15	Liberia	2009	3811528	1	11800000	1	81783797	28.6	0.3323	580	-0.2	-1.19	-1.08	89.5331	52.559		-1.43	-0.56	-1.24
15	Liberia	2010	3948125	1	18000000	1	84944799	27.6	0.2922	590	-0.26	-1.05	-1.01	80.0556	52.199		-1.17	-0.53	-1.27
15	Liberia	2011	4070167	1	13273000	1	96167908	26.8	0.2866	680	-0.31	-1.09	-0.97	81.8843	51.832		-1.24	-0.62	-1.24
15	Liberia	2012	4181563	1	12000000	1	114888117	26	0.3105	670	-0.35	-1.04	-0.91	81.1341	51.459		-1.32	-0.58	-1.15
15	Liberia	2013	4286291	1	12372000	1	98704232	25.3	0.3613	720	-0.43	-0.9	-0.91	83.6599	51.079		-1.15	-0.68	-1.36
15	Liberia	2014	4390737	1	12000000	1	170043882	24.7	0.3194	710	-0.31	-0.85	-0.85	98.2859	50.692		-1.29	-0.78	-1.34
16	Madagascar	2004	17802997	0	0	0	90990056	27.4	0.2082	1160	-0.01	-0.32	-0.2	57.8136	71.789		-1.41	-0.12	-0.48
16	Madagascar	2005	18336724	0	0	0	103707627	26.4	0.1889	1220	-0.14	-0.24	-0.32	62.3891	71.186		-1.36	0.1	-0.37
16	Madagascar	2006	18880268	1	2169000	0	70251622	25.5	0.1701	1280	-0.12	-0.17	-0.43	66.6819	70.575		-1.31	-0.1	-0.53
16	Madagascar	2007	19433523	1	5000000	0	88728203	24.6	0.1435	1370	-0.15	-0.2	-0.37	68.9142	69.957		-1.25	-0.08	-0.45
16	Madagascar	2008	19996469	1	16862000	0	81126366	23.7	0.1043	1460	-0.34	-0.31	-0.45	66.0069	69.33		-1.28	-0.16	-0.64
16	Madagascar	2009	20569121	1	16700000	0	62946661	22.9	0.076	1360	-0.86	-0.5	-0.73	64.8913	68.702		-1.08	-0.19	-0.78
16	Madagascar	2010	21151640	1	33900000	0	122733420	22.3	0.0581	1340	-0.83	-0.56	-0.85	66.267	68.071		-0.46	-0.28	-0.95
16	Madagascar	2011	21743949	1	28742000	0	70162226	21.7	0.0437	1350	-0.86	-0.52	-0.86	58.0975	67.438		-0.42	-0.32	-1.02
16	Madagascar	2012	22346573	1	27000000	0	73139963	21.1	0.0453	1350	-0.87	-0.56	-0.89	48.3483	66.804		-0.48	-0.56	-1.08
16	Madagascar	2013	22961146	1	26026000	0	114698362	20.5	0.0548	1370	-0.78	-0.65	-0.91	58.6473	66.168		-0.46	-0.68	-1.12
16	Madagascar	2014	23589801	1	26000000	0	99524115	20.1	0.0485	1400	-0.53	-0.69	-0.74	43.7048	65.532		-0.6	-0.8	-1.29
17	Malawi	2004	12676038	0	0	0	139145769	28.6	0.2859	710	-0.5	-0.52	-0.12	41.5928	85.036		0.2	-0.76	-0.72
17	Malawi	2005	13039711	0	0	0	151222183	27.7	0.2605	740	-0.48	-0.47	-0.12	45.0915	84.946		-0.05	-0.73	-0.8
17	Malawi	2006	13429262	1	2045000	1	212000631	27	0.2804	780	-0.26	-0.5	-0.25	50.5648	84.856		0.13	-0.54	-0.81
17	Malawi	2007	13840969	1	18500000	1	264304504	26.7	0.3053	850	-0.27	-0.45	-0.18	57.1748	84.765		0.02	-0.53	-0.56
17	Malawi	2008	14271234	1	17854000	1	317057192	26.5	0.3501	910	-0.25	-0.48	-0.13	70.4316	84.674		-0.49	-0.43	-0.54
17	Malawi	2009	14714602	1	17700000	1	286831815	26.2	0.3955	960	-0.16	-0.44	-0.12	71.4353	84.573		-0.75	-0.38	-0.47
17	Malawi	2010	15167095	1	27000000	1	240064405	25.7	0.3561	1000	-0.21	-0.57	-0.14	73.764	84.46		-1.04	-0.46	-0.42
17	Malawi	2011	15627618	1	26447000	1	375894122	24.9	0.2983	1040	-0.26	-0.7	-0.17	88.5436	84.337		-0.76	-0.37	-0.44
17	Malawi	2012	16097305	1	24600000	1	451726377	24	0.2245	1040	-0.22	-0.7	-0.23	91.989	84.202		-0.58	-0.44	-0.48
17	Malawi	2013	16577147	1	24075000	1	470663654	23.2	0.1547	1070	-0.19	-0.68	-0.18	86.6026	84.056		-0.7	-0.62	-0.48
17	Malawi	2014	17068838	1	22000000	1	430291024	22.4	0.1481	1120	-0.07	-0.78	-0.3	93.4821	83.898		-0.57	-0.76	-0.64
18	Mali	2004	12391906	0	0	0	68176719	49.2	0.4842	1420	0.29	-0.46	-0.17	74.0907	68.7		0.09	-0.5	-0.62
18	Mali	2005	12798763	0	0	0	98992079	47.7	0.4959	1520	0.25	-0.51	-0.14	80.1893	67.94		0.08	-0.4	-0.69
18	Mali	2006	13227064	1	2490000	0	100971572	46.4	0.4377	1580	0.27	-0.44	-0.27	86.8998	67.168		0.11	-0.41	-0.69
18	Mali	2007	13675606	1	4500000	0	108628879	45.1	0.3887	1640	0.19	-0.34	-0.17	95.7353	66.388		0.06	-0.34	-0.73
18	Mali	2008	14138216	1	14879000	0	135859056	43.9	0.3273	1700	0.16	-0.39	-0.32	95.7801	65.597		-0.06	-0.45	-0.76
18	Mali	2009	14606597	1	15400000	0	133946310	43	0.3008	1730	0.04	-0.39	-0.35	99.2049	64.8		0.05	-0.64	-0.79
18	Mali	2010	15075085	1	28000000	0	190895606	42.1	0.3204	1760	0.13	-0.48	-0.44	95.4748	64.004		0.05	-0.65	-0.84
18	Mali	2011	15540989	1	26946000	0	190503213	41.1	0.3392	1810	0.15	-0.38	-0.5	102.393	63.211		-0.07	-0.57	-0.79
18	Mali	2012	16006670	1	27000000	0	176089959	40.2	0.404	1760	-0.53	-0.41	-0.68	101.176	62.421		0	-0.79	-0.98
18	Mali	2013	16477818	1	25007000	0	202616969	39.4	0.4388	1790	-0.31	-0.49	-0.75	99.1775	61.637		-0.21	-0.74	-0.88
18	Mali	2014	16962846	1	25000000	0	196643308	38.6	0.4281	1910	-0.2	-0.59	-0.65	108.1	60.857		0.06	-0.72	-1.08
19	Mozambique	2004	20312705	0	0	1	255976158	36.6	0.4713	580	-0.06	-0.47	-0.65	37.1737	70.182		0.48	-0.59	-0.51
19	Mozambique	2005	20923070	0	0	1	257321950	35.2	0.4233	630	0	-0.65	-0.61	47.0491	70.001		0.19	-0.54	-0.52
19	Mozambique	2006	21547463	1	6259000	1	282882460	34.1	0.4129	670	-0.08	-0.55	-0.6	47.5197	69.818		0.37	-0.61	-0.57
19	Mozambique	2007	22188387	1	18000000	1	377265177	33.1	0.3672	730	-0.08	-0.54	-0.6	40.953	69.636		0.2	-0.5	-0.49
19	Mozambique	2008	22846758	1	19838000	1	509405394	32.3	0.3424	780	-0.07	-0.45	-0.61	40.3746	69.452		0.17	-0.47	-0.5
19	Mozambique	2009	23524063	1	19700000	1	466690259	31.4	0.3568	840	-0.11	-0.39	-0.59	46.4199	69.255		-0.08	-0.42	-0.54
19	Mozambique	2010	24221405	1	38000000	1	510520679	30.6	0.3554	870	-0.11	-0.39	-0.47	48.2869	69.045		-0.21	-0.43	-0.57
19	Mozambique	2011	24939005	1	29241000	1	565955226	29.8	0.3409	940	-0.19	-0.42	-0.57	59.6416	68.821		-0.68	-0.49	-0.62
19	Mozambique	2012	25676606	1	30000000	1	577245174	29.1	0.3626	1010	-0.19	-0.45	-0.59	56.5569	68.583		-2.02	-0.57	-0.63
19	Mozambique	2013	26434372	1	29023000	1	656368376	28.4	0.3237	1070	-0.27	-0.4	-0.84	63.3054	68.331		-1.7	-0.62	-0.61
19	Mozambique	2014	27212382	1	29000000	1	835536413	27.8	0.2851	1120	-0.24	-0.4	-0.83	79.3207	68.066		-1.7	-0.7	-0.73
20	Namibia	2004	2009228	0	0	1	40157705	37.9	0.086	6260	0.32	0.16	0	401.173	64.334		-0.03	0.12	0.1
20	Namibia	2005	2032196	0	0	1	44866653	36.6	0.0882	6360	0.37	0.12	-0.07	474.352	63.368		0.11	0.18	0.04
20	Namibia	2006	2055734	0	0	1	92070683	35.4	0.0867	7010	0.47	0.12	0.11	508.223	62.39		0.49	0.15	0.09
20	Namibia	2007	2079915	0	0	1	112572775	34.2	0.0671	7490	0.44	-0.03	0.09	532.77	61.402		0.3	0.24	0.1
20	Namibia	2008	2106375	0	0	1	111732234	33	0.0564	7760	0.44	0.17	0.37	559.786	60.403		0.34	0.57	0.2
20	Namibia	2009	2137040	0	0	1	171820722	31.9	0.0459	7710	0.37	0.1	0.22	627.958	59.399		0.59	0.25	0.13
20	Namibia	2010	2173170	0	0	1	176314700	30.8	0.0354	7970	0.35	0.08	0.18	647.794	58.384		0.34	0.3	0.08
20	Namibia	2011	2215621	0	0	1	131328439	29.8	0.0361	8490	0.34	0.04	0.16	757.483	57.363		0.29	0.28	0.07
20	Namibia	2012	2263934	0	0	1	163823959	28.9	0.0406	8770	0.38	0.08	0.25	743.486	56.334		0.34	0.3	0.14
20	Namibia	2013	2316520	0	0	1	133142543	28.1	0.0444	9520	0.39	0.09	0.26	802.18	55.321		-0.28	0.29	0.19
20	Namibia	2014	2370992	0	0	1	120157267	27.3	0.0443	10120	0.54	-0.01	0.14	869.295	54.322		-0.37	0.23	0.12
21	Niger	2004	13127012	0	0	0	48512490	43.8	0.2515	650	-0.18	-0.58	-0.73	41.3971	83.41		0.65	-0.85	-0.69
21	Niger	2005	13618449	0	0	0	48492323	42.7	0.2671	680	-0.3	-0.42	-0.8	48.5263	83.28		0.6	-0.72	-0.79
21	Niger	2006	14132064	0	0	0	83023655	41.6	0.2111	710	-0.38	-0.49	-0.64	53.3034	83.137		0.78	-0.86	-0.79
21	Niger	2007	14668338	0	0	0	69935033	40.7	0.224	730	-0.43	-0.5	-0.65	50.9376	82.982		1.02	-0.77	-0.79
21	Niger	2008	15228525	0	0	0	109507799	39.8	0.2516	780	-0.5	-0.42	-0.73	53.4762	82.815		1.18	-0.75	-0.72
21	Niger	2009	15813913	0	0	0	84836195	39	0.278	750	-0.78	-0.48	-0.52	53.1741	82.634		0.9	-0.61	-0.66
21	Niger	2010	16425578	0	0	0	67474273	38.2	0.293	790	-0.67	-0.51	-0.52	51.1506	82.441		0.8	-0.67	-0.67
21	Niger	2011	17064636	0	0	0	86620319	37.4	0.2772	800	-0.29	-0.52	-0.39	53.784	82.234		0.89	-0.59	-0.63
21	Niger	2012	17731634	0	0	0	51741690	36.5	0.2473	860	-0.33	-0.6	-0.68	51.9515	82.014		0.94	-0.62	-0.69
21	Niger	2013	18426372	0	0	0	91422672	35.8	0.1999	880	-0.35	-0.56	-0.7	44.6951	81.78		0.93	-0.56	-0.73
21	Niger	2014	19148219	0	0	0	122917641	35	0.1997	930	-0.24	-0.71	-0.69	53.5304	81.531		0.59	-0.63	-0.7
22	Nigeria	2004	135393616	0	0	1	309807031	33.4	0.4325	3150	-0.77	-1.32	-1.43	245.93	61.788		-0.52	-1.3	-0.91
22	Nigeria	2005	138939478	0	0	1	390089492	31.2	0.4313	3250	-0.84	-0.77	-1.36	242.76	60.926		-0.48	-1.16	-0.88
22	Nigeria	2006	142614094	0	0	1	530179904	29.5	0.4261	3890	-0.64	-0.89	-1.08	234.892	60.057		-0.23	-1.07	-0.96
22	Nigeria	2007	146417024	0	0	1	536404394	28	0.4173	3980	-0.79	-0.87	-1.06	306.938	59.181		-0.46	-0.98	-1.04
22	Nigeria	2008	150347390	0	0	1	825153032	26.7	0.4065	4200	-0.76	-0.78	-1.06	289.453	58.298		-0.67	-0.81	-0.97
22	Nigeria	2009	154402181	0	0	1	1092909972	25.5	0.3557	4340	-0.87	-0.73	-1.16	321.649	57.412		-1.16	-0.98	-1.2
22	Nigeria	2010	158578261	1	18000000	1	898868951	24.3	0.3253	4780	-0.8	-0.71	-1.17	174.192	56.52		-1.17	-1	-1.15
22	Nigeria	2011	162877076	1	43588000	1	944551914	22.9	0.3065	4970	-0.75	-0.67	-1.22	192.853	55.638		-0.87	-1.13	-1.08
22	Nigeria	2012	167297284	1	60100000	1	1075802123	21.6	0.3021	5180	-0.73	-0.71	-1.18	178.31	54.766		-1.16	-1.15	-0.99
22	Nigeria	2013	171829303	1	73271000	1	1384701143	20.4	0.3099	5390	-0.73	-0.66	-1.15	208.464	53.906		-1.32	-1.21	-0.99
22	Nigeria	2014	176460502	1	75000000	1	1131688350	19.5	0.3036	5770	-0.65	-0.81	-1.09	216.871	53.058		-1.18	-1.27	-1.18
23	Rwanda	2004	8818438	0	0	1	114245887	34	0.0652	820	-1.31	-0.66	-0.81	52.3741	81.574		-1.72	-0.48	-0.56
23	Rwanda	2005	8991735	0	0	1	132213064	32.5	0.0468	910	-1.16	-0.93	-0.91	61.9898	80.718		-1.65	-0.74	-0.89
23	Rwanda	2006	9206580	1	1479000	1	177193413	31	0.0345	1000	-1.17	-0.66	-0.67	99.8316	79.832		-2.03	-0.21	-0.3
23	Rwanda	2007	9447402	1	20000000	1	181033763	29.6	0.0282	1090	-1.2	-0.64	-0.58	91.0245	78.915		-2.01	0.02	-0.2
23	Rwanda	2008	9708169	1	16862000	1	299147038	28.1	0.0251	1190	-1.29	-0.5	-0.48	90.5142	77.967		-1.86	0.15	-0.13
23	Rwanda	2009	9977446	1	16300000	1	312060391	26.8	0.0238	1250	-1.28	-0.31	-0.49	88.6212	77.012		-1.95	0.14	-0.17
23	Rwanda	2010	10246842	1	18000000	1	372336996	25.5	0.0229	1320	-1.31	-0.18	-0.3	102.963	76.048		-2.19	0.46	-0.05
23	Rwanda	2011	10516071	1	18962000	1	416591947	24.3	0.0227	1410	-1.31	-0.13	-0.31	107.728	75.078		-1.94	0.43	0.07
23	Rwanda	2012	10788853	1	18100000	1	380186181	23.2	0.0236	1520	-1.26	-0.08	-0.26	115.931	74.106		-2.06	0.67	-0.04
23	Rwanda	2013	11065151	1	18003000	1	325261716	22.2	0.0264	1560	-1.2	0.02	-0.14	120.439	73.131		-2.08	0.66	0.02
23	Rwanda	2014	11345357	1	17500000	1	378337817	21.5	0.0263	1660	-1.1	0.24	0.08	125.065	72.159		-2.13	0.83	-0.01
24	Senegal	2004	10955944	0	0	0	141285782	47.5	0.131	1750	0.18	-0.26	-0.02	100.403	59.057		-1.17	-0.05	-0.18
24	Senegal	2005	11251266	0	0	0	137608864	46.7	0.0941	1840	0.03	-0.26	-0.02	100.407	58.881		-0.97	-0.03	-0.25
24	Senegal	2006	11556763	1	2168000	0	160095809	45.7	0.0749	1910	0.01	-0.32	-0.24	104.92	58.689		-0.68	-0.42	-0.32
24	Senegal	2007	11873557	1	16700000	0	76886106	44.6	0.0618	2000	-0.24	-0.34	-0.25	95.4172	58.482		-0.31	-0.54	-0.46
24	Senegal	2008	12203957	1	15870000	0	109237367	43.3	0.0604	2070	-0.28	-0.3	-0.29	102.563	58.26		-0.3	-0.53	-0.13
24	Senegal	2009	12550917	1	15700000	0	134050127	42	0.0611	2060	-0.33	-0.29	-0.37	100.226	58.023		-0.47	-0.53	-0.5
24	Senegal	2010	12916229	1	27000000	0	110340302	40.7	0.0577	2110	-0.32	-0.27	-0.4	98.7397	57.77		-0.2	-0.69	-0.56
24	Senegal	2011	13300910	1	24451000	0	138152253	39.4	0.0483	2110	-0.26	-0.21	-0.48	95.3619	57.503		-0.14	-0.53	-0.47
24	Senegal	2012	13703513	1	24500000	0	170366292	38.2	0.039	2180	-0.03	-0.08	-0.31	95.0124	57.219		-0.2	-0.28	-0.46
24	Senegal	2013	14120320	1	24123000	0	157410753	37	0.0339	2220	0.03	-0.05	-0.27	101.181	56.921		-0.08	-0.25	-0.41
24	Senegal	2014	14546111	1	24000000	0	186867260	35.8	0.0324	2280	0.27	-0.21	-0.11	106.936	56.607		-0.27	0.02	-0.39
25	Sierra Leon	2004	5439695	0	0	0	26966221	33.6	0.505	270	-0.32	-1.02	-1.17	117.427	63.404		-0.02	-0.88	-1.1
25	Sierra Leon	2005	5658379	0	0	0	38631332	33.2	0.4973	280	-0.52	-1.08	-1.18	127.53	63.16		-0.22	-1.09	-1.36
25	Sierra Leon	2006	5848692	0	0	0	38555475	32.9	0.444	300	-0.38	-1.14	-1.02	116.976	62.904		-0.28	-1.01	-1.14
25	Sierra Leon	2007	6015417	0	0	0	42729921	32.8	0.4456	360	-0.25	-1.07	-1.02	119.576	62.636		-0.25	-0.9	-1.18
25	Sierra Leon	2008	6165372	0	0	0	55869485	32.6	0.4903	420	-0.17	-0.97	-0.96	127.64	62.355		-0.15	-0.96	-1.18
25	Sierra Leon	2009	6310260	0	0	0	51388887	32.4	0.5033	440	-0.26	-0.78	-0.92	165.591	62.063		-0.2	-0.94	-1.21
25	Sierra Leon	2010	6458720	0	0	0	68237459	32.2	0.5283	420	-0.18	-0.73	-0.96	135.643	61.759		-0.43	-0.77	-1.21
25	Sierra Leon	2011	6611692	0	0	0	75779309	31.8	0.5024	420	-0.23	-0.7	-0.88	166.535	61.443		-0.3	-0.83	-1.19
25	Sierra Leon	2012	6766103	0	0	0	73662348	31.4	0.4713	530	-0.35	-0.69	-0.86	179.023	61.115		-0.12	-0.95	-1.21
25	Sierra Leon	2013	6922079	0	0	0	58008176	30.9	0.4174	650	-0.37	-0.7	-0.87	220.11	60.774		-0.06	-0.9	-1.2
25	Sierra Leon	2014	7079162	0	0	0	126826450	30.4	0.3768	690	-0.31	-0.79	-0.93	223.744	60.422		-0.19	-0.95	-1.22
26	Swaziland	2004	1095053	0	0	0	6747389	18.3	0.0001	2020	-1.41	-0.66	-0.83	280.805	77.834		-0.44	-0.58	-1.05
26	Swaziland	2005	1105873	0	0	0	30851111	17.8	0.0001	2870	-1.42	-0.57	-0.87	340.069	77.962		-0.43	-0.48	-1.09
26	Swaziland	2006	1120514	0	0	0	19278254	17.4	0.0001	3050	-1.17	-0.53	-0.67	358.503	78.09		-0.26	-0.24	-0.82
26	Swaziland	2007	1138434	0	0	1	27178226	17.1	0.0001	3190	-1.28	-0.66	-0.76	388.361	78.217		-0.02	-0.22	-0.83
26	Swaziland	2008	1158897	0	0	1	28797568	16.9	0.0001	3050	-1.24	-0.58	-0.63	463.524	78.33		-0.21	-0.17	-0.75
26	Swaziland	2009	1180675	0	0	1	46284737	16.8	0.0001	2980	-1.2	-0.55	-0.61	480.17	78.426		-0.3	-0.19	-0.75
26	Swaziland	2010	1202843	0	0	1	80735102	16.6	0.0002	3070	-1.25	-0.6	-0.49	486.447	78.508		-0.24	-0.17	-0.52
26	Swaziland	2011	1225258	0	0	1	100128647	16.3	0.0002	3400	-1.23	-0.63	-0.45	503.446	78.575		-0.17	-0.29	-0.67
26	Swaziland	2012	1248158	0	0	1	62609940	15.7	0.0002	3700	-1.2	-0.55	-0.45	526.636	78.626		-0.28	-0.36	-0.52
26	Swaziland	2013	1271456	0	0	1	74088867	15.1	0.0002	3670	-1.19	-0.35	-0.41	597.945	78.663		-0.17	-0.34	-0.44
26	Swaziland	2014	1295097	0	0	1	67753904	14.6	0.0002	3570	-1.24	-0.45	-0.27	586.823	78.685		-0.13	-0.36	-0.54
27	Tanzania	2004	38249984	0	0	1	291868842	27.3	0.2321	1470	-0.47	-0.44	-0.36	76.6633	75.777		0.02	-0.58	-0.42
27	Tanzania	2005	39410545	1	2000000	1	356770524	26.2	0.2049	1590	-0.29	-0.45	-0.26	79.0429	75.155		-0.37	-0.65	-0.39
27	Tanzania	2006	40634948	1	11500000	1	449128440	25.2	0.1772	1690	-0.2	-0.37	-0.45	112.28	74.522		-0.29	-0.22	-0.34
27	Tanzania	2007	41923715	1	31000000	1	491195543	24.1	0.153	1810	-0.14	-0.4	-0.36	84.6785	73.879		0.04	-0.35	-0.38
27	Tanzania	2008	43270144	1	33725000	1	734639976	23.2	0.1235	1890	-0.17	-0.5	-0.34	78.9037	73.224		-0.08	-0.42	-0.48
27	Tanzania	2009	44664231	1	35000000	1	676522944	22.3	0.1177	1940	-0.16	-0.42	-0.48	76.5325	72.561		0.01	-0.44	-0.59
27	Tanzania	2010	46098591	1	52000000	1	885530918	21.5	0.1064	2030	-0.13	-0.41	-0.49	106.394	71.886		-0.05	-0.54	-0.58
27	Tanzania	2011	47570902	1	46906000	1	894770821	20.9	0.0784	2170	-0.14	-0.4	-0.54	122.544	71.202		-0.49	-0.62	-0.63
27	Tanzania	2012	49082997	1	49000000	1	910111594	20.3	0.0747	2240	-0.18	-0.39	-0.55	127.112	70.507		-0.42	-0.8	-0.68
27	Tanzania	2013	50636595	1	46057000	1	1076441431	19.8	0.0718	2370	-0.21	-0.32	-0.5	130.508	69.804		-0.44	-0.81	-0.7
27	Tanzania	2014	52234869	1	46000000	1	1094008393	19.3	0.0612	2500	-0.19	-0.32	-0.41	137.493	69.099		-0.48	-0.79	-0.65
28	The Gambia	2004	1398573	0	0	0	20687434	38.4	0.0916	1320	-0.6	-0.42	-0.3	60.5911	48.521		-0.65	-0.59	-0.5
28	The Gambia	2005	1444204	0	0	0	26754663	37.3	0.0673	1300	-0.97	-0.51	-0.28	68.456	47.658		-0.57	-0.71	-0.67
28	The Gambia	2006	1491021	0	0	0	13726987	36.2	0.0541	1310	-0.88	-0.38	-0.3	76.8223	46.818		-0.33	-0.74	-0.69
28	The Gambia	2007	1539116	0	0	0	17036847	35.3	0.0444	1350	-0.88	-0.35	-0.24	82.5602	46.003		-0.35	-0.75	-0.57
28	The Gambia	2008	1588572	0	0	0	17179226	34.6	0.0407	1440	-0.85	-0.38	-0.35	88.9392	45.211		-0.21	-0.75	-0.72
28	The Gambia	2009	1639560	0	0	0	20192137	33.9	0.025	1540	-1.01	-0.32	-0.44	90.871	44.445		0.07	-0.56	-0.63
28	The Gambia	2010	1692149	0	0	0	33210160	33.2	0.0213	1610	-1.09	-0.38	-0.51	93.2422	43.703		-0.02	-0.56	-0.66
28	The Gambia	2011	1746363	0	0	0	37569796	32.7	0.0202	1510	-1.22	-0.27	-0.51	95.6477	42.986		-0.05	-0.5	-0.61
28	The Gambia	2012	1802125	0	0	0	40056035	32.1	0.0151	1570	-1.28	-0.21	-0.54	97.8794	42.294		0.02	-0.63	-0.5
28	The Gambia	2013	1859324	0	0	0	50428577	31.4	0.0131	1610	-1.24	-0.35	-0.6	106.827	41.627		-0.17	-0.69	-0.7
28	The Gambia	2014	1917852	0	0	0	37072294	30.7	0.0117	1590	-1.26	-0.44	-0.63	118.428	40.985		-0.57	-0.68	-0.64
29	Togo	2004	5534598	0	0	0	17559474	33.4	0.5538	1020	-1.27	-0.78	-1.13	53.2612	65.276		-0.33	-0.93	-1.6
29	Togo	2005	5683268	0	0	0	21651068	32.7	0.5651	1030	-1.28	-0.84	-1.09	55.3133	64.815		-1.46	-0.79	-1.5
29	Togo	2006	5837792	0	0	0	18113315	32	0.5709	1080	-1.28	-0.89	-0.97	62.0653	64.351		-0.55	-1.05	-1.56
29	Togo	2007	5997385	0	0	0	27691847	31.2	0.5743	1110	-1.16	-0.94	-0.95	63.2758	63.884		-0.36	-1	-1.55
29	Togo	2008	6161796	0	0	0	34094892	30.4	0.5662	1010	-1.08	-0.96	-0.84	66.3201	63.413		-0.18	-0.98	-1.51
29	Togo	2009	6330472	0	0	0	38580999	29.8	0.5467	1020	-1.04	-0.86	-0.88	78.0361	62.942		-0.19	-1.03	-1.39
29	Togo	2010	6502952	0	0	0	33494023	29.2	0.5186	1030	-1	-0.87	-0.91	64.66	62.467		-0.2	-0.97	-1.39
29	Togo	2011	6679282	0	0	0	50030458	28.7	0.4738	1050	-0.95	-1	-0.86	65.381	61.99		-0.18	-1	-1.36
29	Togo	2012	6859482	0	0	0	22209702	28.2	0.4217	1090	-1.04	-0.84	-0.93	67.3149	61.507		-0.41	-1.01	-1.31
29	Togo	2013	7042948	0	0	0	54061265	27.7	0.3848	1110	-0.96	-0.92	-0.98	70.2236	61.021		-0.38	-1.04	-1.29
29	Togo	2014	7228915	0	0	0	39770478	27.2	0.3508	1250	-0.83	-0.82	-0.87	76.253	60.531		-0.18	-0.92	-1.25
30	Uganda	2004	27568436	0	0	1	342204919	28.3	0.4912	1020	-0.65	0	-0.63	101.219	87.245		-1.3	-0.75	-0.34
30	Uganda	2005	28543940	1	510775	1	370785382	27.3	0.4451	1070	-0.53	-0.18	-0.56	126.664	86.969		-1.43	-0.84	-0.54
30	Uganda	2006	29550662	1	9500000	1	386513519	26.3	0.4072	1190	-0.42	-0.21	-0.34	146.493	86.687		-1.16	-0.78	-0.49
30	Uganda	2007	30590487	1	21500000	1	440401560	25.2	0.3785	1290	-0.47	-0.2	-0.38	155.314	86.4		-0.96	-0.82	-0.42
30	Uganda	2008	31663896	1	21822000	1	456758761	24.1	0.394	1380	-0.5	-0.21	-0.38	162.266	86.108		-0.91	-0.83	-0.58
30	Uganda	2009	32771895	1	21600000	1	541666618	23.1	0.4158	1440	-0.5	-0.15	-0.42	138.576	85.811		-0.99	-0.89	-0.62
30	Uganda	2010	33915133	1	35000000	1	536867138	22.1	0.3703	1480	-0.5	-0.15	-0.39	175.312	85.508		-1	-0.9	-0.52
30	Uganda	2011	35093648	1	34930000	1	570242578	21.2	0.2937	1600	-0.51	-0.14	-0.35	175.391	85.2		-0.99	-0.89	-0.51
30	Uganda	2012	36306796	1	33000000	1	773377004	20.4	0.2174	1630	-0.48	-0.23	-0.35	133.574	84.885		-0.88	-0.98	-0.57
30	Uganda	2013	37553726	1	33782000	1	713597166	19.7	0.1578	1660	-0.54	-0.24	-0.35	132.516	84.563		-0.84	-1.05	-0.59
30	Uganda	2014	38833338	1	34000000	1	766860859	19.2	0.1677	1720	-0.58	-0.2	-0.39	132.588	84.234		-0.94	-1.1	-0.5
31	Zambia	2004	11731746	0	0	1	245357496	29.3	0.2816	1920	-0.41	-0.51	-0.52	151	63.804		0.15	-0.68	-0.82
31	Zambia	2005	12052156	0	0	1	307162453	28	0.1933	2040	-0.42	-0.7	-0.58	167.849	63.388		0.07	-0.79	-0.93
31	Zambia	2006	12383446	1	7659000	1	241372992	27.1	0.1542	2170	-0.22	-0.62	-0.59	146.763	62.969		0.36	-0.72	-0.82
31	Zambia	2007	12725974	1	9470000	1	349069701	26.5	0.1254	2310	-0.22	-0.49	-0.57	113.433	62.548		0.34	-0.56	-0.72
31	Zambia	2008	13082517	1	14879000	1	497060545	26	0.1067	2550	-0.18	-0.45	-0.44	135.115	62.125		0.46	-0.47	-0.73
31	Zambia	2009	13456417	1	14700000	1	425065933	25.6	0.1071	2880	-0.32	-0.5	-0.49	140.118	61.701		0.53	-0.51	-0.79
31	Zambia	2010	13850033	1	25600000	1	348345575	25	0.1159	3000	-0.26	-0.48	-0.5	141.512	61.275		0.46	-0.57	-0.83
31	Zambia	2011	14264756	1	23952000	1	517070217	24.4	0.1065	3200	-0.18	-0.42	-0.47	144.133	60.847		0.47	-0.47	-0.64
31	Zambia	2012	14699937	1	25700000	1	521770872	23.5	0.1287	3530	-0.14	-0.41	-0.39	175.093	60.413		0.61	-0.35	-0.47
31	Zambia	2013	15153210	1	24027000	1	696033835	22.8	0.1647	3550	-0.11	-0.47	-0.29	186.892	59.973		0.38	-0.38	-0.49
31	Zambia	2014	15620974	1	24000000	1	537467291	22	0.1593	3750	-0.11	-0.49	-0.26	194.685	59.528		0.15	-0.41	-0.49
32	Zimbabwe	2004	12777511	0	0	0	65924405	22.6	0.0266	1460	-1.55	-2.03	-1.76	108.858	65.706		-1.26	-1.31	-0.95
32	Zimbabwe	2005	12940032	0	0	0	134442506	23.1	0.0254	1400	-1.66	-2.21	-1.77	94.7601	65.89		-1.24	-1.27	-1.29
32	Zimbabwe	2006	13124267	0	0	1	139455823	23.7	0.0281	1360	-1.53	-1.93	-1.72	74.2549	66.074		-0.91	-1.32	-1.27
32	Zimbabwe	2007	13329909	0	0	1	188986185	24.3	0.0284	1310	-1.57	-2.14	-1.78	63.3063	66.257		-1.11	-1.35	-1.24
32	Zimbabwe	2008	13558469	0	0	1	134783140	24.8	0.0298	1040	-1.54	-2.12	-1.76	58	66.44		-1.2	-1.3	-1.5
32	Zimbabwe	2009	13810599	0	0	1	251238139	25.2	0.0293	1190	-1.54	-2.1	-1.84	76.9419	66.622		-1.16	-1.32	-1.52
32	Zimbabwe	2010	14086317	0	0	1	229199732	25.3	0.0246	1340	-1.48	-2.06	-1.81	73.1221	66.804		-1.12	-1.31	-1.5
32	Zimbabwe	2011	14386649	1	11977000	1	171999514	25.1	0.0233	1540	-1.47	-1.92	-1.78	96.0883	66.985		-0.95	-1.38	-1.36
32	Zimbabwe	2012	14710826	1	14000000	1	420501257	24.8	0.0251	1770	-1.48	-1.88	-1.64	112.218	67.166		-0.79	-1.34	-1.33
32	Zimbabwe	2013	15054506	1	15035000	1	281361750	24.4	0.0266	1850	-1.4	-1.84	-1.59	119.733	67.346		-0.68	-1.41	-1.27
32	Zimbabwe	2014	15411675	1	15000000	1	333426665	23.9	0.0257	1890	-1.27	-1.9	-1.43	114.609	67.499		-0.68	-1.39	-1.19
